# Supplementary material for: Occurrence and Levels of Emerging Alternaria Mycotoxins Detected in Spices and Herbs Marketed in Italy
Source: Toxins (Basel). 2025 Nov 5;17(11):552. doi: 10.3390/toxins17110552 (PMC12656289; doi:10.3390/toxins17110552)
Supplement: Supplementary file 1 [file toxins-17-00552-s001.zip]

Archive with 1 entries (1 files):
- toxins-3945372-supplementary.pdf
